# Supplementary material for: Role of Melatonin in Apple Fruit during Growth and Ripening: Possible Interaction with Ethylene
Source: Plants (Basel). 2022 Mar 2;11(5):688. doi: 10.3390/plants11050688 (PMC8912437; doi:10.3390/plants11050688)
Supplement: Supplementary file 1 [file plants-11-00688-s001.zip]

Archive with 1 entries (1 files):
- plants-1590392-supplementary.pdf
